# Supplementary material for: Clinical features of acute fibrinous and organizing pneumonia: An early histologic pattern of various acute inflammatory lung diseases
Source: PLoS One. 2021 Apr 1;16(4):e0249300. doi: 10.1371/journal.pone.0249300 (PMC8016294; doi:10.1371/journal.pone.0249300)
Supplement: S1 Data — (XLSX) [file pone.0249300.s001.xlsx]

## Sheet: 統計用
AFOP:1 nonAFOP:0	Age	gender	smoking	fever	cough	dyspnea	SPO2	Days from onset to biopsy	WBC	CRP	KL-6	SP-D	ANA positive	BAL eosino	BAL neu	BAL lymp	BAL mac	％FVC	％DLCO	consolidation	GGO	Airbronchogram	Halo sign	Reversed halo sign	Number of affected lobes	zone Upper	zone Middle	zone Lower	steroid treatment	immunosuppressants	Initial steroid dose (mg/kg/day)	follow-up period days	Recurrence +：1	Days from onset to recurrence	Steroid dose at recurrence mg/day	Recurrent times	Death from respiratory failure
1	73.03	0	0	1	1	0	95	14	5400	11	300	112	0	14	24	58	4			1	1	1	0	0	5	1	1	1	1	0	0.6	1857	1	116	5	2	0
1	62	0	0	1	1	1	94	24	6000	6.6	147	17	0	54	8	31.5	6.5	98	39.9	1	1	0	0	0	3	1	1	1	0	0		681	0			0	0
1	70.06	0	0	1	1	0	95	12	9500	24.2	229	99.3	0	36	9	38	17			1	1	1	0	0	2	1	0	1	1	0	0.6	1468	1	86	2.5	3	0
0	65	0	0	0	1	0	99	22	8600	1.2	148	40	0	33	5	22	40	71.9	60.6	1	1	0	1	0	2	1	0	0	1	0	0.5	362	0			0	0
0	70	0	1	0	0	1	94	18	14400	1.8	1050		0	29	12	45	14			1	1	1	0	0	3	1	0	1	1	0	0.6	1117	0	195		0	0
0	48.01	0	1	1	1	0	95	18	8900	4.2	244	125	0	78	7	8	7	116	68.6	1	1	1	0	0	5	1	1	1	1	0	0.8	2829	1	1449	2	3	0
0	46.01	0	0	1	1	0	97	31	13500	6.08	250	64	0	61	5	18	16	85.7		1	1	1	0	0	2	1	1	0	1	0	0.5	1062	1	140	3	1	0
0	74.06	0	1	0	1	0	92	31	5830	0.35	1079	470	0	20	6	48	26	71.5		1	1	1	0	0	5	1	1	1	1	0	0.5	1117	0			0	0
0	59	1	1	0	1	1	94	21	13800	0.74	216		0	96	2	2	0	90.7	129.3	1	1	0	0	0	3	1	1	1	1	0	0.5	3027	1	87	10	3	0
0	83.07	1	1	0	1	1	93	21	8100	6.6	316	109	0					85.6	102.2	1	1	0	0	0	3	1	1	1	1	0	0.8	1338	0			0	0
0	64.01	0	0	1	1	0	95	8	13000	4.69			0	40	21	26	13	117		1	1	1	0	0	3	0	1	1	0	0		311	0			0	0
0	70.07	0	0	1	1	0	96	32	8600	2.58	355	178	0					102.6	80.9	1	1	1	0	1	2	0	0	1	1	0	0.6	911	1	209	2.5	4	0
0	61.01	1	0	0	1	0	94	35	8800	2	590	237	0	12	6	64	18	48	80.2	1	1	1	0	0	5	1	1	1	1	0	0.8	1847	1	978	2	1	0
0	45	0	0	1	1	1	94	24	15400	5.7	327	128	0	78	9	8	5	81.8	87.4	1	1	1	0	1	5	1	1	1	1	0	0.5	1757	1	320	0	2	0
0	31	0	1	0	1	0	96	48	14100	3.24	232	173	0	82	2	12	4	78	87.6	1	1	1	0	0	5	1	1	1	1	0	0.5	18	0			0	0
0	67.08	1	1	1	1	0	97	33	14100	6.9	197	18.2	0	59	2	34	5	107.5	89.5	1	1	1	0	0	4	1	0	1	1	0	0.6	837	1	137	1	1	0
0	51	0	0	1	1	0	98	13	10200	4.2	191		0	85	2	9	4	103.1	102.2	0	1	1	0	0	5	1	0	1	0	0		38	0			0	0
0	64.1	1	1	0	1	1	88	12	7200	7.4	619	127	1	51	11	24	14	105	52	1	1	1	0	0	3	1	1	1	1	0	0.5	1456	1	637	5	1	0
1	65.07	0	0	0	1	0	95	21	5500	1.53	597	80.9	0	23	13	60	4	106.1	72.6	1	1	1	0	0	4	1	1	1	1	0	0.8	946	1	343	5	1	0
0	74	1	1	0	1	0	95	25	9100	0.9	247	115	0	35	1	33	31	93.7		1	1	1	0	0	5	1	1	1	1	0	0.6	343	0			0	0
0	55	0	0	0	1	0	97	31	5000	0.25	434	27.9	0	54	1	8	37	109		1	1	0	0	0	3	1	0	1	1	0	0.5	309	0			0	0
0	28	0	0	0	1	0	98	32	11900	0.16	268	143	0	90	0	1	9	84.1	103.9	1	1	1	0	0	5	1	1	1	1	0	0.5	360	0			0	0
0	51	1	1	0	1	0	97	30	10100	2.6	207		0							1	1	1	0	0	2	1	0	1	1	0	0.5	370	0			0	0
1	77.08	1	0	0	1	0	91	8	10900	18.1	360	264	0	5	34	47	14	97	153	1	1	1	0	0	3	1	1	1	1	0	0.8	394	1	297	2	1	0
1	78	0	0	1	1	1	96	15	12200	15.5	251	207	0	1	10	83	6			1	1	1	0	0	4	1	1	1	1	1	0.6	873	1	53	15	4	0
1	52.02	0	0	1	1	0	97	16	10600	6.7	196	135	0	14	9	69	8	83.1	100	1	1	1	0	1	4	1	0	1	1	0	0.6	324	1	105	0	1	0
1	80.02	0	0	1	1	0	93	14	6600	12.16	178	363	0	12	22	42	24	99	89.1	1	1	1	1	0	4	1	0	1	1	0	0.8	1662	1	439	1	1	0
1	80.01	0	0	1	0	1	93	21	10800	7.1	513	151	0	15	15	27	43			1	1	1	0	0	4	1	0	1	1	0	0.6	3143	1	152	2.5	1	0
1	69.05	1	1	0	1	0	98	18	9900	5.82	159	28.5	0					90.3	116.4	1	1	1	0	0	2	1	1	0	1	0	0.4	2655	1	401	0	1	0
1	68	0	0	0	1	0	98	22	8800	2.61	300	95.7	0							1	1	1	0	0	3	1	1	1	1	0	0.5	483	1	169	5	1	0
1	47.03	1	1	1	1	1	90	15	12800	8.9	208	152	0	0	5	3	92	90.6	61.7	1	1	1	0	0	5	1	1	1	1	1	1	188	1	157	5	2	0
1	63.1	1	1	1	1	0	97	9	8100	23.6	204	70	0	12	8	80	0	90.2	125	1	1	1	0	0	2	1	0	1	1	0	0.8	964	1	105	5	5	0
0	83	1	1	1	0	0	96	10	5300	10.1	263	90.6	0	4	14	19	61	85.3		0	1	0	0	0	4	1	1	1	1	0	0.5	365	0			0	0
0	51.08	0	0	1	1	0	98	16	7700	17	320	171	0	5	7	73	15			1	1	1	0	0	2	1	1	1	1	0	0.5	1143	1	267	4	2	0
0	54.08	0	0	1	1	0	96	13	7300	9.91	342	36.7	0	8	18	65	9	56.5		1	1	1	0	0	3	1	0	1	1	0	0.5	1163	1	141	5	3	0
0	74.11	1	1	1	1	0	95	35	8700	5.4	641	497	1					53.1	39.8	1	1	0	0	0	2	1	0	1	1	0	0.5	2614	0			0	0
0	71.1	1	1	1	1	0	97	16	12200	2.4	453	217	0	5	11	61	23	84	96.7	1	1	1	0	0	4	1	1	1	1	0	0.5	1624	1	516	2	3	0
0	67	0	0	1	1	0	93	21	8500	9.1	360	474	0	18	14	17	51			1	1	1	0	0	4	1	0	1	1	0	0.8	3079	0			0	0
0	72.09	1	1	0	0	1	94	18	14300	10.62	310	20.3	1	0	13	59	28	101	73	1	1	1	0	0	4	1	1	1	1	0	1	869	1		2.5	3	0
1	79.05	1	1	0	0	0	93	11	5500	12.85	208	71.9	0							1	1	0	0	0	5	1	1	1	1	0	0.6	435	0			0	0
0	41.06	0	1	1	1	0	89	11	4400	6.1	234	112	0	1	12	75	12			1	1	1	0	0	5	1	1	1	0	0		255	0			0	0
1	61.06	1	1	1	1	0	97	11	10000	15.1	740	269	0	12	8	75	5			1	1	1	0	0	3	1	0	1	1	0	0.5	538	1	106	3	1	0
1	70	1	1	1	1	0	92	12	12000	17.1	310	159	0					75.7	69.4	1	1	1	0	0	5	1	1	1	1	0	0.6	389	0			0	0
0	66.05	0	0	0	1	0	99	15	10800	10.3	183	50.1	1	19	8	11	62	93.6		1	1	1	0	0	2	1	0	0	1	0	0.5	347	0			0	0
0	65.01	0	0	0	1	0	98	20	5200	0.24	555	212	0	28	1	54	17	115.4	103.9	1	1	1	0	1	5	1	1	1	0	0		283	0			0	0
0	80	1	0	0	1	0	94	21	6700	2.69	378	395	0	9.5	14	76	2.5	103	61.5	1	1	1	1	0	5	1	1	1	1	0	0.5	139	0			0	0
0	72.1	0	1	0	1	1	89	8	9500	3.2	1879	152	0	15	4	46	35			1	1	1	1	1	5	1	1	1	1	0	1	2788	1	909	0	2	0
0	60	0	0	0	1	0	97	36	8400	0.07	1256	94.2	0	8	23	61	8	101		1	1	1	0	0	5	1	1	1	1	0	0.5	1647	0			0	0
0	87	0	0	0	1	0	97	26	8200	1.3	258	57	0	17	10	24	49	80.3	65.4	1	1	1	0	0	5	1	1	1	1	0	0.5	1116	0			0	0
0	67.06	0	0	0	0	0	98	24	4600	3.7	672	182	0	16	4	73	7	115.3	95.8	1	1	1	0	0	2	0	1	1	1	0	0.5	1058	1	369	1	1	0
0	71.01	0	0	0	0	0	98	21	7100	1	261	22	0	12	10	70	8			1	1	1	0	0	2	1	0	1	1	0	0.6	1053	1	345	2	1	0
0	73.04	1	1	0	1	1	92	22	5900	3.9			0					111.1		1	1	1	0	0	3	1	1	1	1	0	0.6	2618	0			0	0
0	80.07	0	0	1	1	1	97	8	10300	15.9	316	84.3	0	3	5	65	27	77.1	71.7	0	1	1	0	0	5	1	1	1	1	0	0.5	868	0			0	0
0	65	0	0	1	1	0	95	11	9000	18.39	712	247	0	7	26.5	62	4.5			1	1	1	0	0	5	1	1	1	1	0	1	662	1	86	3	4	0
0	63.07	0	0	1	0	1	96	15	9600	6.4	368	17.2	0	8	22	23	47	74.7	80	1	1	1	0	0	4	1	1	1	1	0	0.6	601	0			0	0
0	69.09	1	1	1	0	1	97	20	6600	5.7	389	156	0	5	1	89	5	65.4	76.8	1	1	1	0	0	3	1	0	1	1	0	0.5	1136	1	152	3	2	0
0	69.08	1	1	0	1	1	94	17	9800	2.1	1157	257	0					67.2	55.1	1	1	1	0	0	2	0	1	1	1	0	0.5	426	1		5	1	0
0	83	1	1	0	1	0	96	42	6000	7.7	657	167	0	8	5	38	49			1	1	0	0	0	4	1	1	1	1	0	0.5	1123	0	623		0	0
0	64.05	0	1	0	1	1	95	9	4300	1.5	534	73.4	0	14	6	34	46	82.5	66.5	1	1	1	0	1	3	1	0	1	0	0		1032	0			0	0
0	64.09	0	0	1	0	0	97	17	6900	8.06	250	46.3	0	23	9	64	4			1	1	1	0	0	5	1	1	1	1	0	0.8	2233	1	1989	5	1	0
0	66.02	1	0	1	1	0	93	23	9500	7	483	122	0	5	16	63	16	69.8	61.7	1	1	1	0	0	3	1	1	1	1	0	0.5	2458	1	128	5	3	0
0	72.04	1	1	0	1	0	93	12	10300	5.74	262	119	0					75.2	123.6	1	1	0	1	0	5	1	1	1	1	0	0.6	261	0			0	0
0	76.05	0	0	1	1	0	98	26	7500	1.35	515	113	0	11	3	38	48	106		1	1	1	0	0	5	1	1	1	1	0	0.5	716	0			0	0
0	75.01	0	1	0	0	0	95	23	7100	3.94	277	366	0	0	3	87	10			1	1	1	0	0	5	1	1	1	1	0	0.6	815	0			0	0
0	70.07	1	0	1	1	1	92	22	6100	6.39	1004	992	0	5	0	45	50	58	57	1	1	1	0	0	5	1	1	1	1	0	0.5	2398	1	1723	2	3	0
0	66	0	0	0	1	0	96	28	8000	2.7	991	214	0	0	17	65	18	79.6	96	1	1	1	0	0	3	1	1	1	1	0	0.6	2115	1	502	1	2	0
0	75.09	1	1	0	0	0	94	9	7900	9.41	420	113	0					88.1	62.7	1	1	1	0	0	3	0	1	1	1	0	1	1713	0			0	0
0	69.09	0	0	1	0	0	96	25	8200	3.95			0	3	4	84	9	74.6		1	1	1	0	0	4	1	1	1	1	0	0.5	217	0			0	0
0	79.03	0	0	0	0	0	95	12	7700	9	144	27.3	0	16	22	38	24			1	1	1	0	0	4	1	1	1	1	0	0.8	657	1	102	10	1	0
0	66.04	1	1	1	0	0	96	34	9300	8.8	375	180	0	30	12	46	12	89.9	80	1	1	1	0	0	5	1	1	1	1	0	0.5	1578	1	533	4	1	0
0	80.01	1	1	1	1	0	97	29	9900	1	659	86.8	0	10	27	46	17	86.4	98.7	1	1	1	0	0	3	1	1	1	1	0	0.6	1740	1	30	4	2	0
0	78.04	0	0	1	1	0	95	43	9500	2.1	460	65.3	0	15	8	59	18	80.2	108	1	1	1	0	0	4	1	0	1	1	0	0.5	406	0			0	0
0	63.1	1	1	1	1	0	95	22	11700	9.8	1284	225	0							1	1	1	0	0	3	1	0	1	1	0	0.5	432	0			0	0
0	65.06	1	1	0	1	0	95	23	10000	4.1	171	135	0	6	9	65	20	100	91.4	1	1	1	0	0	5	1	1	1	1	0	0.5	875	1	390	0	1	0
0	80	1	0	1	0	0	97	24	8900	5.7	271	64.4	0	17	7	66	10			1	1	1	0	0	3	1	0	1	1	0	0.5	473	0			0	0
0	76	0	0	0	1	0	94	25	7100	1.8	295	112	0					108		1	1	1	0	0	3	1	1	1	1	0	0.5	577	0			0	0
0	73	1	1	1	0	0	94	16	7300	10.3	365	88.5	0							1	1	0	0	0	5	1	1	1	1	0	0.6	2583	0			0	0
0	62.01	1	1	1	0	1	98	24	8500	0.21			0	1	1	7	91			1	1	1	0	0	5	1	1	1	1	0	0.5	470	0			0	0
0	80.07	1	1	0	1	0	97	11	6000	0.06	279	35.8	0	6	1	21	72	83.3	97.1	1	1	0	0	0	3	1	1	1	0	0		522	0			0	0
1	79	1	1	0	0	1	91	10	10900	41.8	217	124	0	2	32	20	46			1	1	1	0	0	5	1	1	1	1	0	0.5	279	1	24	35	1	0
0	73	1	1	1	1	0	97	22	7400	5.4	459	98	0	1	2	11	86	121		1	1	1	0	0	4	1	1	1	1	0	0.5	312	0			0	0
0	70	0	0	0	1	0	97	19	6900	7.7	194	59.2	0	2	12	27	59	100	99	1	1	1	1	0	5	1	1	1	0	0		38	0			0	0
1	55.09	1	1	0	1	0	95	20	9100	1.2	332	31.7	1	0	1	70	29	90.4	76	1	1	1	1	0	5	1	1	1	1	0	0.8	2070	1	186	0	4	0
0	75.09	1	0	1	1	0	92	17	13800	17.4	294	110	0	4	22	65	9			1	1	1	0	0	5	1	1	1	1	0	1	991	1	73	7.5	3	0
0	78.06	0	0	0	0	0	95	21	8100	9.1	263	120	0	2	4	84	10	93.7	98	1	1	1	0	0	5	1	1	1	1	0	0.5	863	1	237	1	1	0
1	85	0	0	1	1	1	95	19	12300	12.8	307	64.7	1	15	53	29	3			1	1	1	0	0	3	1	1	1	1	0	0.6	368	0			0	0
0	60	1	1	1	1	0	92	18	11400	22.9	231	75.8	0	1.5	17	35	46.5	110		1	1	1	0	0	5	1	1	1	1	0	1	434	0			0	0
0	60.04	1	1	1	1	0	94	38	5100	0.13	2185	332	0	6	15	60	19			1	1	1	0	0	5	1	1	1	1	1	0.5	2130	1	329	6	1	0
0	79.1	1	1	0	0	1	97	30	11300	8.7	499	141	0	7	37	43	13	76.9	59.1	1	1	1	0	0	3	1	1	1	1	0	1	265	1	129	7.5	3	0
0	55.1	1	0	1	0	0	96	13	5100	11.3	545	77	0							1	1	1	0	0	2	0	0	1	1	0	0.8	1246	0			0	0
0	76	1	0	0	0	1	97	43	6600	0.18	591	94.1	0	2	3	9	86			1	1	0	0	0	2	0	0	1	1	1	0.6	3213	1	297	5	3	0
1	75	1	1	1	1	1	95	13	6400	11.5	2313	565	0	1	5	91	3			1	1	0	0	0	2	0	0	1	1	0	0.8	434	0			0	0
1	39.09	1	1	0	1	0	94	16	8300	11.15	459	211	0	2	13	62	23	87.9	64.6	1	1	1	0	0	5	1	1	1	1	0	0.5	1433	1	261	12.5	3	0
0	84	1	0	0	0	1	98	21	6900	1.7	435	79	0					107	81	1	1	1	0	0	5	1	1	1	0	0		491	0			0	0
0	55.04	0	0	1	1	1	95	42	8200	1.38	411	93	0	13	19	30	38	83.3	110.6	1	1	1	0	0	5	1	1	1	1	0	0.5	966	1	200	3	1	0
0	56.07	1	1	1	0	0	94	14	10100	6.9	199	33.1	0	4	19	70	7	101	99.1	1	1	1	0	0	5	1	1	1	1	1	0.5	74	0			0	0
0	78.11	0	0	1	0	0	97	40	6500	1.45	822	177	0							1	1	1	0	0	4	1	1	1	1	0	1	894	0			0	0
0	74.02	1	1	0	1	0	95	27	9000	5.72	513	89.9	0	14	17	43	26	90.1	73	1	1	1	0	0	4	1	0	1	1	0	1	2772	1	1231	0	1	0
0	67.09	0	0	0	1	0	97	26	7000	7.74	599	87.5	0	7	50	37	6			1	1	1	0	0	5	1	1	1	1	0	0.6	485	1	263	4	2	0
0	61	1	0	1	1	0	95	26	15700	17.7	161	41	0	2	13	79	6			1	1	1	0	0	5	1	1	1	1	0	0.6	3580	0			0	0
0	76	1	1	1	1	0	97	24	9900	17.7	439	124	0	6	64	26	4			1	1	0	0	0	2	0	0	1	1	1	0.6	2968	1	925	8	1	0
0	63.03	0	0	1	1	0	90	10	9100	11.3	185	59.2	0	25	14	28	33	103.9	90	1	1	1	0	0	5	1	1	1	0	0		155	0			0	0
0	46	0	0	1	1	0	95	28	10700	25	583	109	0	9	32	55	4	75.7	60.4	1	1	1	0	0	4	1	1	1	1	0	0.8	730	0			0	0
0	75	1	0	1	1	0	90	28	10500	15.36	242	43	0	1	7	77	15	82.3	75.6	1	1	1	0	0	4	1	1	1	1	0	0.6	855	0			0	0
0	61	1	1	0	1	0	98	31	7900	0.56	225	17.2	0	1	13	15	71			1	1	1	0	0	2	0	1	1	1	0	0.5	582	0			0	0
0	70	1	1	1	1	0	96	28	11500	16.2	330	121	0					89.8		1	1	1	0	0	4	1	1	1	1	1	0.8	534	0			0	0
0	69.07	1	1	0	1	0	94	23	7400	1.3	925	220	0					79		1	1	1	0	0	2	1	1	1	0	0		1898	0			0	0
0	58.03	0	0	0	1	1	95	33	11600	5.4	221	20.9	0	12	41	46	1	71.8	52.1	1	1	1	0	0	3	1	0	1	1	1	0.8	2647	1	1775	0	1	0
0	71.07	0	0	1	1	0	96	40	8200	0.28			1					75.8	59.2	1	1	1	0	1	5	1	1	1	1	0	0.5	2923	0			0	0
0	79.06	1	1	0	0	0	94	28	8800	2.1	194	59	0	6	10	60	24	101	81.3	1	1	1	0	0	3	1	1	1	0	0		1635	1	1577	0	1	0
0	76.01	0	1	1	0	0	97	37	9800	4.5	683	104	1	0	11	60	29	87.4	74	1	1	1	0	1	5	1	1	1	1	1	0.6	523	1	274	7	1	0
1	67.01	0	0	1	1	1	96	16	10600	14.05	270	351	0	0	14	78	8	77	76.2	1	1	1	1	0	3	1	1	1	1	0	0.8	2514	1	176	5	3	0
1	67.05	1	1	1	0	0	92	4	11400	29.2	217	24.1	0	1	69	22	8			1	1	1	0	0	3	1	1	1	1	0	1	24	1	12	40	1	1
0	62	0	0	1	1	0	97	10	9100	7.59	181	104	0	9	22	62	7			1	1	1	1	0	2	1	1	1	1	0	0.8	291	0			0	0
1	73	0	1	1	1	0	97	13	7900	16.7	215	82.5	0	11	5	74	10	91	86.8	1	1	1	1	0	2	1	1	0	1	0	0.6	743	1	101	7.5	6	0
0	83.08	1	1	1	1	0	95	14	6800	9	251	222	0	1	7	70	22			1	1	1	0	0	3	1	1	1	1	0	1	1882	0			0	0
0	61.08	0	0	1	0	1	98	57	7100	8.6	356	88.3	0	3	15	65	17	91.1	108	1	1	1	1	0	5	1	1	1	1	0	0.5	153	0			0	0
1	79.11	1	1	1	0	0	97	9	10300	51.8	159	243	0	12	10	76	2			1	1	1	0	0	5	1	1	1	1	0	1	505	0			0	0
0	61	1	1	0	1	0	97	14	1160	15.2	1788	71.6	0							1	1	1	0	0	2	1	0	1	1	0	1	721	0			0	0
0	69.06	0	0	0	1	0	96	35	8800	3.47	226	39.2	1	12	17	18	53	114	107.3	1	1	1	0	0	4	1	0	1	0	0		352	0			0	0
0	69.08	0	0	0	0	0	96	19	14100	15.6	132	95.5	0					88.2		1	1	1	0	0	2	1	0	1	1	0	0.5	266	1	335	1	1	0
1	72.03	0	0	1	1	0	97	42	8300	12.3	444	87.2	0	1	3	51	45	110		1	1	1	0	0	2	1	0	1	1	0	1	821	1	181	4	5	0
0	68.11	1	1	1	1	1	96	40	10100	2.17	518	302	0					83.2		1	1	1	0	1	3	1	1	1	1	0	0.3	375	0			0	0
0	84	0	0	0	1	0	94	60	5900	1.2	365	89.2	1	8	10	66	16	43.3		1	1	1	0	0	4	1	1	1	1	1	0.5	103	0			0	1
0	79.01	1	1	0	0	1	92	13	4500	6.89	449	188	0	4	3	92	1	99	108	1	1	1	1	1	4	1	0	1	1	0	0.5	368	0			0	0
0	56.1	0	0	0	1	0	95	28	7900	1.5	409	166	0	20	9	63	8			1	1	1	0	0	2	0	0	1	1	0	0.5	378	1	13	0	1	0
0	33.1	0	0	1	1	0	97	21	8200	7.7	137	60.2	0	5	8	85	2			1	1	1	0	0	2	1	0	1	1	0	0.5	585	1	1470	0	1	0
0	66.11	1	1	0	1	1	95	39	6500	3.4	226	77.5	0					106	104	1	0	1	0	0	5	1	1	1	1	0	0.5	909	1	227	4	1	0
1	78.07	0	1	1	0	1	91	7	11700	20.8	585	108	0	0	1	5	94	97	51.8	1	1	1	0	0	5	1	1	1	1	0	1	562	1	522	12.5	4	0
1	68.11	0	0	1	1	0	96	21	10200	8.1	316	111	0	7	6	62	25	103	65	1	1	1	0	0	4	1	1	1	1	0	0.6	916	1	47	10	4	0
0	73.07	0	0	1	0	0	94	13	10000	10.5	314	278	0	2	3	86	9	103		1	1	1	0	0	3	1	0	1	1	0	0.6	148	0			0	0
0	72.06	0	0	1	0	0	90	18	8000	12.4	362	56.1	0	0	3	5	92			1	1	1	0	0	3	1	1	1	1	0	0.5	229	0			0	0
0	62.05	0	1	1	0	0	98	27	8400	2.5	303	144	0	5	2	21	72	138	105	1	1	0	0	0	4	1	0	1	0	0		369	0			0	0
0	44	0	0	0	1	1	98	43	7700	0.4	1774	252	0	3	6	57	34	84	68	0	1	1	0	1	5	1	1	1	0	0		366	0			0	0
1	51.06	1	0	1	0	0	95	23	7400	12.9	902	552	0	23	14	54	9			1	1	1	0	0	3	1	1	1	1	0	1	1857	1	240	4	2	0
0	75.04	1	1	1	0	1	96	28	11400	8.51	498	589	0	16	8	71	5	84.8	70.2	1	1	1	0	0	3	1	1	1	1	0	0.4	1238	0			0	0
0	75.07	0	0	1	1	0	97	9	4700	0.05	269	91.8	0	3	3	52	42	98	72	0	1	0	0	1	3	1	0	1	0	0		366	0			0	0
0	80.03	1	1	0	1	0	91	12	8100	5.3	1278	202	0	6	5	84	5	75.7	92.9	1	1	1	0	0	5	1	1	1	0	0		569	1	400	0	1	0
0	22.04	0	0	0	1	0	99	50	11600	5.1	309		0	54	6	38	2	57.3	52.2	1	1	1	0	0	2	1	1	1	1	1	0.8	1119	0			0	0
1	23.02	1	1	1	1	0	93	10	6500	17.9	331	236	0	0	3	78	19			1	1	0	1	0	5	1	1	1	0	0		261	0			0	0
0	66.11	0	0	1	1	1	94	22	17500	14.2	334	113	0	67	9	22	0	97.4	65.4	1	1	1	0	0	5	1	1	1	1	0	0.8	2897	0			0	0
0	74.01	1	1	0	1	0	86	28	8300	0.45	1258	177	0	7	10	46	37	71.5	63.9	1	1	1	0	0	5	1	1	1	1	1	0.6	834	1	229	10	1	1
0	80.04	1	1	0	1	1	96	35	5300	0.1	777	154	0	19	27	5	49	93.4	90.3	1	1	1	0	0	5	1	1	1	1	1	1.4	977	0			0	1
0	84.05	1	1	0	0	1	95	43	9300	1.86	2033	153	0	5	10	43	42	76.7		1	1	1	0	0	5	1	1	1	0	0		833	0			0	0
0	65.04	1	1	1	0	0	97	27	5000	0.87	1081	364	0	6	8	50	36	69.5	71.3	1	1	0	0	0	5	1	1	1	0	0		1444	0			0	0
0	67.02	1	1	0	1	0	97	28	8400	0.76	2780	204	0	10	1	35	54	96.9	114.8	1	1	1	0	0	5	1	1	1	1	0	0.8	2940	0			0	0
0	70.02	0	0	0	1	0	97	39	6700	0.02	1070	118	0	3	5	33	59	100.9	74	1	0	1	0	0	5	1	1	1	1	0	0.8	2973	1	991	0	1	0
0	53.01	0	0	0	1	0	96	32	7900	0.09	1649	347	0	8	5	67	20	102	65	1	1	0	0	0	5	1	1	1	0	0		372	0			0	0
0	67.05	1	1	0	1	0	94	11	7600	0.29	2045	637	0	19	12	44	25	90.6	99.6	0	1	0	0	0	5	1	1	1	1	0	0.6	1848	0			0	0
0	78.1	0	1	0	0	1	92	28	10300	0.48	1398	230	0	10	16	60	14	82.6	53.5	1	1	1	0	0	5	1	1	1	1	0	0.8	336	0			0	0
0	81.07	1	1	1	0	0	96	21	10400	2.5	1670	252	0	28	7	31	34	64.8	81.9	1	1	1	0	1	5	1	1	1	1	0	0.5	1820	1	519	2	1	0
0	64.05	1	1	1	1	0	95	44	10600	5.2	397	61.1	0	18	8	21	53	88	80	1	1	0	0	0	5	1	1	1	0	0		367	0			0	0
0	65	1	1	1	1	1	94	32	9700	0.76	1971	567	0	4	1.3	92.4	2.3	88.1	85.5	0	1	0	0	0	5	1	1	1	1	0	0.6	674	0			0	0
0	57.11	1	1	0	1	1	95	34	8200	0.56	1635	236	1	28	4	65	3	64	53	1	1	1	0	0	4	1	1	1	1	1	1	576	0			0	0
0	75	1	1	0	1	0	91	43	9500	2.78	1432	67.8	0	1	18.5	45	36	75.6	99.5	1	1	0	0	0	5	1	1	1	1	1	1	596	0			0	0
0	72.1	0	0	0	1	0	95	26	7700	1.2	1123	51	0	3	9	68	20	74.9	89.6	1	1	1	0	0	5	1	1	1	1	1	1	1669	0			0	0
0	46.06	0	0	0	0	0	97	45	4400	0.7	974	57.2	0	8	3	46	43	103	96.9	0	1	1	0	0	2	0	0	1	1	1	0.8	2219	0			0	0
0	59	0	0	0	0	1	95	47	6300	0.3	1584	485	1	6	14	63	17	92.6	72.2	1	1	1	0	0	5	1	1	1	1	1	1	1780	0			0	0
0	74.11	1	1	0	0	1	97	43	4700	0.04	890	155	1	1	6	86	7	83	88.2	1	1	1	0	0	4	1	1	1	1	0	1	1141	1	860	0	1	0
0	84.07	0	0	0	0	0	93	17	9200	1.29	620	259	0	1	6	72	21			1	1	1	0	1	5	1	1	1	1	0	0.6	1644	0			0	0
0	50.1	1	1	0	1	0	96	44	7500	0.94	1013	149	0	2	28	45	25	88.9	76	1	1	0	0	1	5	1	1	1	1	1	0.8	1950	1	1187	7.5	1	0
0	17	1	0	1	1	0	97	41	4800	0.15	1004	39.1	0	0	4.5	39.5	56	66.5	62	1	1	0	0	0	5	1	1	1	1	1	1	231	0			0	0
1	74.1	1	1	1	0	0	97	19	8400	6.95	681	117	0	1	55	28	16	77.4	77.1	1	1	0	1	0	5	1	1	1	1	1	1	26	1	26	60	1	1
0	51.07	1	1	0	0	1	95	20	7900	0.19	945	423	1	3	7	28	62	69.9	72.4	0	1	0	0	0	5	1	1	1	1	1	0.8	1106	0			0	0
0	67.08	1	1	1	1	0	90	21	8200	5.3	1140	575	1	20	4	54	22	81.1	49	1	1	1	0	0	5	1	1	1	1	1	0.5	3031	1	654	5	1	0
0	74	0	1	0	1	0	97	42	6400	1.66	1300	297	0	7	12	32	49	83.1	58.6	1	1	0	0	0	5	1	1	1	1	0	0.5	407	1	327	7.5	1	1
0	57.02	0	0	0	1	0	90	33	8500	0.54	1416	228	0	2	61	31	6	46	36.7	1	1	1	0	1	5	1	1	1	1	1	0.8	2725	1	88	10	3	0
0	76.07	0	0	0	0	1	94	27	4600	0.3	1230	48.2	1	0	4	86	10	93.8	82.1	1	1	0	0	0	5	1	1	1	1	0	1	3164	0			0	0
0	66.08	1	1	0	1	0	97	20	5700	3.6	2502	335	1	4	7	23	66	92.1	101	0	1	0	0	0	5	1	1	1	1	0	0.5	1479	0			0	0
0	59.05	0	0	0	1	0	93	34	12200	3.9	1196	247	1	12	13	38	37	95.9	63.6	1	1	1	0	0	5	1	1	1	1	1	0.8	1827	0			0	0
0	69.03	1	1	0	0	0	96	8	7100	0.39	432	105	0	16	3	47	34	93.8	94	1	1	0	0	0	5	1	1	1	1	0	0.5	797	0			0	0
0	28.1	1	0	1	1	0	97	14	9400	5.84	334	62.6	0					98.9		1	1	0	0	0	4	1	1	1	1	0	1	2543	0			0	0
1	57.04	1	0	1	0	0	96	29	11000	18.2	234	59.4	0					83.8	101	1	1	1	1	0	5	1	1	1	1	1	0.6	812	1	660	1.5	1	0
1	55	1	1	0	1	0	98	27	10400	3	138	17.2	0	7	6	80	7	108.1		1	1	0	0	0	5	1	1	1	1	0	0.5	2037	1	203	5	1	0
0	77	0	0	1	0	0	92	9	8800	20.8	335	79.1	0	23	13	16	48	112	98.4	1	1	0	0	0	5	1	1	1	0	0		201	0			0	0
0	71.07	1	1	0	0	1	96	42	9000	1.24	478		0					90.7	63	0	1	0	0	0	3	0	0	1	1	1	0.5	1892	0			0	0
1	65	1	0	1	1	0	95	7	10000	20.9	177	112	0					88	107.1	1	1	1	0	0	3	1	1	1	1	0	1	85	0			0	0
